# Supplementary material for: Selection and Characterization of YKL-40-Targeting Monoclonal Antibodies from Human Synthetic Fab Phage Display Libraries
Source: Int J Mol Sci. 2020 Sep 1;21(17):6354. doi: 10.3390/ijms21176354 (PMC7504393; doi:10.3390/ijms21176354)
Supplement: Supplementary file 1 [file ijms-21-06354-s001.zip]

Archive with 8 entries (7 files):
- ijms-848581-Supplementary Materials-to conversion/
- ijms-848581-Supplementary Materials-to conversion/Figure S1.tif
- ijms-848581-Supplementary Materials-to conversion/Figure S2.tif
- ijms-848581-Supplementary Materials-to conversion/Figure S3.tif
- ijms-848581-Supplementary Materials-to conversion/Figure S4.tif
- ijms-848581-Supplementary Materials-to conversion/Figure S5.tif
- ijms-848581-Supplementary Materials-to conversion/Figure S6.tif
- ijms-848581-Supplementary Materials-to conversion/Table S1.pdf
